# Supplementary material for: Digital Tinnitus Counseling in Clinical Practice: A Multicenter Randomized Controlled Trial
Source: Audiol Res. 2025 Dec 9;15(6):173. doi: 10.3390/audiolres15060173 (PMC12729911; doi:10.3390/audiolres15060173)
Supplement: Supplementary file 1 [file audiolres-15-00173-s001.zip]

Archive with 1 entries (1 files):
- audiolres-3930114-supplementary.pdf
